# Supplementary material for: New Cu+2 Complexes with N-Sulfonamide Ligands: Potential Antitumor, Antibacterial, and Antioxidant Agents
Source: Molecules. 2022 May 23;27(10):3338. doi: 10.3390/molecules27103338 (PMC9144936; doi:10.3390/molecules27103338)
Supplement: Supplementary file 1 [file molecules-27-03338-s001.zip]

Archive with 1 entries (1 files):
- molecules-1733301-SI.pdf
